# Supplementary material for: Effects of Different Donor Ages on the Growth of Cutting Seedlings Propagated from Ancient Platycladus orientalis
Source: Plants (Basel). 2023 Apr 25;12(9):1754. doi: 10.3390/plants12091754 (PMC10181453; doi:10.3390/plants12091754)
Supplement: Supplementary file 1 [file plants-12-01754-s001.zip]

Archive with 1 entries (1 files):
- plants-2328756-supplementary.pdf
